# Supplementary material for: A Novel Wide-Range Freshwater Cyanophage MinS1 Infecting the Harmful Cyanobacterium Microcystis aeruginosa
Source: Viruses. 2022 Feb 20;14(2):433. doi: 10.3390/v14020433 (PMC8876498; doi:10.3390/v14020433)
Supplement: Supplementary file 1 [file viruses-14-00433-s001.zip]

Archive with 1 entries (1 files):
- viruses-1571525-supplementary.pdf
